# Supplementary material for: Achieving universal health coverage in Nigeria: the dilemma of accessing dental care in Enugu state, Nigeria, a mixed methods study
Source: Heliyon. 2021 Jan 22;7(1):e05977. doi: 10.1016/j.heliyon.2021.e05977 (PMC7829146; doi:10.1016/j.heliyon.2021.e05977)
Supplement: Enugu State New Ward Population.xls [file mmc1.xls]

## Sheet: Sheet3
		2017			2018	2018
LGA Name	WARD Name	Male	Femal	Total	Male	Femal	Total
Aninri	Agbada	6859	7249.56	14108.6	7080.63	7483.81	14564.4
Aninri	Amanasato 1	6671	7050.94	13722	6886.64	7278.78	14165.4
Aninri	Amanasato 2	12026	12711.6	24738.3	12415.4	13122.3	25537.7
Aninri	Amorji-Newe	6765.05	7150.25	13915.3	6983.64	7381.3	14364.9
Aninri	Emudo/Uhueze	12308.6	13009.5	25318.1	12706.3	13429.9	26136.2
Aninri	Ezinesi	7516.72	7944.72	15461.4	7759.6	8201.44	15961
Aninri	Mpu	9395.9	9930.9	19326.8	9699.5	10251.8	19951.3
Aninri	Ndeaboh	13530.1	14300.5	27830.6	13967.3	14762.6	28729.9
Aninri	Ohofia - Oduma	11181.1	11817.8	22998.9	11542.4	12199.6	23742
Aninri	Okpanku	7704.64	8143.34	15848	7953.59	8406.48	16360.1
		93959	99309	193268	96995	102518	199513
LGA Name	WARD Name	2017			2018	2018
		Male	Femal	Total	Male	Femal	Total
Awgu	Agbogugu 1	4264.68	4487.72	8752.4	4402.45	4632.74	9035.19
Awgu	Agbogugu 2	3780.06	3977.75	7757.81	3902.17	4106.29	8008.46
Awgu	Agbudu	993.477	1045.43	2038.91	1025.57	1079.22	2104.79
Awgu	Amoli	5730.67	6030.37	11761	5915.79	6225.24	12141
Awgu	Awgu 1	14841.6	15617.8	30459.4	15321	16122.5	31443.5
Awgu	AWGU 2	13848.1	14572.3	28420.4	14295.5	15043.2	29338.7
Awgu	Ezerre/Nenwenta	3192.46	3359.41	6551.87	3295.58	3467.97	6763.56
Awgu	Ihe 1	5130.95	5399.29	10530.2	5296.7	5573.77	10870.5
Awgu	Ihe 2	4779.6	5029.56	9809.16	4934	5192.09	10126.1
Awgu	Isu-Awaa	2162.63	2275.73	4438.36	2232.49	2349.27	4581.77
Awgu	Ituku	2477.64	2607.21	5084.85	2557.67	2691.46	5249.14
Awgu	Mgbidi	5452.01	5737.14	11189.2	5628.13	5922.54	11550.7
Awgu	Mgbowo	12721.4	13386.7	26108	13132.3	13819.3	26951.6
Awgu	Mmaku	8995.82	9466.28	18462.1	9286.42	9772.19	19058.6
Awgu	Nkwe/Awgunta	3034.95	3193.67	6228.63	3132.99	3296.88	6429.87
Awgu	Obeagu	3979.97	4188.11	8168.08	4108.54	4323.45	8431.99
Awgu	Ogbaku	6584.82	6929.19	13514	6797.53	7153.11	13950.6
Awgu	Owelli	14084.4	14820.9	28905.3	14539.3	15299.9	29839.2
Awgu	Ugbo/Ogugu	13939	14668	28606.9	14389.3	15142	29531.2
Awgu	Ugwueme	6397.03	6731.58	13128.6	6603.68	6949.11	13552.8
		136391	143524	279915	140797	148162	288959
				0
LGA Name	WARD Name	2017			2018	2018
		Male	Femal	Total	Male	Femal	Total
Enugu East	ABAKPA I	9771.61	10865.7	20637.3	10087.3	11216.7	21304.1
Enugu East	ABAKPA II	19008.9	21137.2	40146.1	19623.1	21820.1	41443.2
Enugu East	ABAKPA III	12923.2	14370.2	27293.4	13340.8	14834.4	28175.2
Enugu East	AMOJI	7683.94	8544.28	16228.2	7932.21	8820.32	16752.5
Enugu East	EDEM	5757.04	6401.63	12158.7	5943.05	6608.46	12551.5
Enugu East	EMENE	25203.3	28025.2	53228.5	26017.6	28930.7	54948.3
Enugu East	FEDERAL HOUSING	8870.81	9864.04	18734.9	9157.43	10182.7	19340.2
Enugu East	IBAGWA	5028.84	5591.9	10620.7	5191.33	5772.56	10963.9
Enugu East	MBULUIYIUKWU I	5125.78	5699.69	10825.5	5291.39	5883.83	11175.2
Enugu East	MBULUIYIUKWU II	5697.94	6335.91	12033.8	5882.04	6540.61	12422.6
Enugu East	MBULUJODO I	17436.6	19388.9	36825.6	18000	20015.4	38015.4
Enugu East	MBULUJODO II	8201.72	9120.03	17321.7	8466.72	9414.68	17881.4
Enugu East	MBULUOWEHE I	4007.47	4456.17	8463.64	4136.95	4600.14	8737.09
Enugu East	MBULUOWEHE II	4061.85	4516.64	8578.48	4193.09	4662.56	8855.65
Enugu East	OBINAGU - IJI	4593.81	5108.16	9701.98	4742.24	5273.2	10015.4
Enugu East	ONUAGU HARMONY	9272.74	10311	19583.7	9572.34	10644.1	20216.4
Enugu East	TRANS EKULU	16531.1	18382	34913.1	17065.2	18975.9	36041.1
Enugu East	UGWOGO	10060	11186.4	21246.5	10385.1	11547.8	21932.9
Enugu East	UMUCHIGBO	3931.81	4372.04	8303.85	4058.85	4513.29	8572.14
Enugu East	UMUENWENE	2995.55	3330.95	6326.51	3092.34	3438.57	6530.91
		186164	207008	393172	192179	213696	405875
				0
LGA Name	WARD Name	2017			2018	2018
		Male	Femal	Total	Male	Femal	Total
Enugu North	Afia Nine	5378.2	5574.98	10953.2	5551.99	5755.12	11307.1
Enugu North	Amigbo	7907.53	8196.86	16104.4	8163.06	8461.71	16624.8
Enugu North	Asata	6196.42	6423.14	12619.6	6396.66	6630.69	13027.3
Enugu North	Atizan	3365.48	3488.62	6854.1	3474.23	3601.34	7075.57
Enugu North	GRA East	11930	12366.5	24296.5	12315.5	12766.1	25081.6
Enugu North	GRA West	4533.09	4698.95	9232.05	4679.58	4850.79	9530.36
Enugu North	Ihewuzu	2191.89	2272.09	4463.98	2262.72	2345.51	4608.23
Enugu North	Independence Layout	14459.3	14988.4	29447.7	14926.6	15472.7	30399.2
Enugu North	Inland Town	5204.99	5395.44	10600.4	5373.19	5569.78	10943
Enugu North	Iva Valley	18365.3	19037.3	37402.6	18958.8	19652.4	38611.2
Enugu North	New Haven East	7232.64	7497.28	14729.9	7466.36	7739.53	15205.9
Enugu North	New Haven West	9421.55	9766.27	19187.8	9726	10081.8	19807.8
Enugu North	Ogbete Central	10604.1	10992.1	21596.2	10946.8	11347.3	22294
Enugu North	Ogbete East	8576.45	8890.25	17466.7	8853.59	9177.51	18031.1
Enugu North	Ogbete West	10583.2	10970.4	21553.6	10925.2	11324.9	22250.1
Enugu North	Ogui New Layout	11783.7	12214.8	23998.5	12164.4	12609.5	24773.9
Enugu North	Ogui Township	7570.09	7847.07	15417.2	7814.71	8100.62	15915.3
Enugu North	Onu Asata	8579.43	8893.34	17472.8	8856.67	9180.7	18037.4
Enugu North	Onuato	7570.09	7847.07	15417.2	7814.71	8100.62	15915.3
Enugu North	Umunevo	7232.64	7497.28	14729.9	7466.36	7739.53	15205.9
		168686	174858	343544	174137	180508	354645
				0
LGA Name	WARD Name	2017			2018	2018
		Male	Femal	Total	Male	Femal	Total
Enugu South	Achara 1	6022.57	6698.07	12720.6	6217.16	6914.49	13131.6
Enugu South	Achara 2	6474.74	7200.96	13675.7	6683.94	7433.62	14117.6
Enugu South	Achara 3	5778.73	6426.89	12205.6	5965.45	6634.54	12600
Enugu South	Akwuke Central	7622.91	8477.91	16100.8	7869.21	8751.83	16621
Enugu South	Akwuke East	14303.6	15907.9	30211.5	14765.8	16421.9	31187.7
Enugu South	Akwuke West	11292.3	12558.9	23851.2	11657.2	12964.7	24621.8
Enugu South	Amechi East	12196.7	13564.7	25761.3	12590.7	14002.9	26593.7
Enugu South	Amechi West	6718.57	7472.14	14190.7	6935.65	7713.57	14649.2
Enugu South	Ikirike	13927.2	15489.3	29416.5	14377.2	15989.8	30366.9
Enugu South	MaryLand	6041.51	6719.14	12760.6	6236.71	6936.23	13172.9
Enugu South	Ndi Uno Amechi	5655.63	6289.98	11945.6	5838.36	6493.2	12331.6
Enugu South	Obeagu	5373.91	5976.66	11350.6	5547.55	6169.77	11717.3
Enugu South	Obeagu 3	5364.44	5966.13	11330.6	5537.77	6158.89	11696.7
Enugu South	Obeagu Ugwuaji	3764.11	4186.3	7950.4	3885.73	4321.55	8207.28
Enugu South	Obeagu Uno	4706.32	5234.19	9940.5	4858.38	5403.3	10261.7
Enugu South	Sata	3501.33	3894.04	7395.37	3614.46	4019.86	7634.32
Enugu South	Ugwuaji	4460.11	4960.37	9420.48	4604.22	5120.63	9724.85
Enugu South	Uwani central	4105.01	4565.43	8670.44	4237.64	4712.94	8950.58
Enugu South	Uwani East	3425.57	3809.79	7235.37	3536.26	3932.89	7469.14
Enugu South	Uwani West	2286.87	2543.37	4830.24	2360.76	2625.55	4986.31
		133022	147942	280964	137320	152722	290042
				0
LGA Name	WARD Name	2017			2018	2018
		Male	Femal	Total	Male	Femal	Total
Ezeagu	Agba Umana	9251.11	9434.15	18685.3	9550.02	9738.92	19288.9
Ezeagu	Aguobu Owa I	3621.81	3693.47	7315.28	3738.83	3812.79	7551.62
Ezeagu	Aguobu Owa II	5592.3	5702.94	11295.2	5772.99	5887.17	11660.2
Ezeagu	Aguobu Umumba/Umumba Ndiagu	9269.62	9453.01	18722.6	9569.12	9758.39	19327.5
Ezeagu	Awha Ndiagu/Awha-Imezi	4361.9	4448.2	8810.1	4502.83	4591.9	9094.73
Ezeagu	Imezi Owa I/Ozom II	12035.7	12273.8	24309.5	12424.6	12670.3	25094.9
Ezeagu	Imezi Owa II	3765.2	3839.7	7604.9	3886.86	3963.74	7850.6
Ezeagu	Iwollo	9616.53	9806.79	19423.3	9927.24	10123.6	20050.8
Ezeagu	Mgbagbu Owa I	4149.12	4231.21	8380.34	4283.18	4367.9	8651.09
Ezeagu	Mgbagbu Owa II	7581.29	7731.28	15312.6	7826.24	7981.04	15807.3
Ezeagu	Obeleagu	4024.23	4103.85	8128.09	4154.26	4236.43	8390.69
Ezeagu	Obinofia-Ndiuno	6207.5	6330.31	12537.8	6408.06	6534.81	12942.9
Ezeagu	Oghe I	5393.4	5500.11	10893.5	5567.66	5677.79	11245.4
Ezeagu	Oghe II	4560.8	4651.03	9211.83	4708.16	4801.29	9509.44
Ezeagu	Oghe III	4227.76	4311.4	8539.16	4364.36	4450.68	8815.04
Ezeagu	Okpogho	4634.81	4726.51	9361.31	4784.56	4879.2	9663.76
Ezeagu	Olo I	9653.54	9844.53	19498.1	9965.44	10162.6	20128
Ezeagu	Olo II	4893.84	4990.66	9884.5	5051.96	5151.89	10203.8
Ezeagu	Umana Ndiuno	3991.86	4070.83	8062.69	4120.83	4202.34	8323.17
Ezeagu	Umumba-Ndiuno	3006.61	3066.1	6072.71	3103.76	3165.15	6268.9
		119839	122210	242049	123711	126158	249869
				0
LGA Name	WARD Name	2017			2018	2018
		Male	Femal	Total	Male	Femal	Total
Igbo-Etiti	Aku 1	8036.19	7868.89	15905.1	8295.82	8123.14	16419
Igbo-Etiti	Aku 2	7375.68	7222.13	14597.8	7613.97	7455.49	15069.5
Igbo-Etiti	Aku 3	7082.12	6934.69	14016.8	7310.93	7158.75	14469.7
Igbo-Etiti	Aku 4	8036.19	7868.89	15905.1	8295.82	8123.14	16419
Igbo-Etiti	Aku 5	7586.67	7428.74	15015.4	7831.78	7668.77	15500.6
Igbo-Etiti	Aku 6	7770.15	7608.39	15378.5	8021.19	7854.23	15875.4
Igbo-Etiti	Diogbe/Umunko	6999.56	6853.84	13853.4	7225.7	7075.3	14301
Igbo-Etiti	Ekwegbe 1	7334.4	7181.71	14516.1	7571.36	7413.76	14985.1
Igbo-Etiti	Ekwegbe 2	7352.74	7199.68	14552.4	7590.3	7432.31	15022.6
Igbo-Etiti	Ikolo/Ohebedum	6829.84	6687.66	13517.5	7050.5	6903.74	13954.2
Igbo-Etiti	Ochima/Onyoho/Idoha	6829.84	6687.66	13517.5	7050.5	6903.74	13954.2
Igbo-Etiti	Ohodo 1	7329.81	7177.22	14507	7566.62	7409.12	14975.7
Igbo-Etiti	Ohodo 2	7329.81	7177.22	14507	7566.62	7409.12	14975.7
Igbo-Etiti	Ozalla 1	7348.16	7195.19	14543.3	7585.56	7427.67	15013.2
Igbo-Etiti	Ozalla 2	7348.16	7195.19	14543.3	7585.56	7427.67	15013.2
Igbo-Etiti	Ukehe 1	7701.35	7541.02	15242.4	7950.16	7784.68	15734.8
Igbo-Etiti	Ukehe 2	8036.19	7868.89	15905.1	8295.82	8123.14	16419
Igbo-Etiti	Ukehe 3	7600.43	7442.21	15042.6	7845.99	7682.68	15528.7
Igbo-Etiti	Ukehe 4	8082.06	7913.81	15995.9	8343.17	8169.51	16512.7
Igbo-Etiti	Ukehe 5	7334.4	7181.71	14516.1	7571.36	7413.76	14985.1
		149344	146235	295578	154169	150960	305128
				0
LGA Name	WARD Name	2017			2018	2018
		Male	Femal	Total	Male	Femal	Total
Igboeze North	Essodo I	5708.89	6011.89	11720.8	5893.34	6206.13	12099.5
Igboeze North	Essodo II	5409.23	5696.32	11105.5	5584	5880.37	11464.4
Igboeze North	Essodo III	7384.99	7776.94	15161.9	7623.6	8028.22	15651.8
Igboeze North	Ette I	4921.64	5182.84	10104.5	5080.65	5350.31	10431
Igboeze North	Ette II	8883.32	9354.79	18238.1	9170.34	9657.05	18827.4
Igboeze North	Ette III	6963.43	7333	14296.4	7188.41	7569.94	14758.4
Igboeze North	Ezzeodo	3900.74	4107.77	8008.5	4026.77	4240.49	8267.26
Igboeze North	Umuitodi I	11229.9	11825.9	23055.7	11592.7	12208	23800.7
Igboeze North	Umuitodo II	12845	13526.7	26371.8	13260	13963.8	27223.8
Igboeze North	Umuitodo III	9492.81	9996.63	19489.4	9799.52	10319.6	20119.2
Igboeze North	Umuozzi I	6618.05	6969.29	13587.3	6831.88	7194.48	14026.4
Igboeze North	Umuozzi II	11910.5	12542.6	24453.1	12295.3	12947.9	25243.1
Igboeze North	Umuozzi III	10335.9	10884.5	21220.5	10669.9	11236.2	21906.1
Igboeze North	Umuozzi IV	12205	12852.8	25057.9	12599.4	13268.1	25867.5
Igboeze North	Umuozzi IX	14277.3	15035.1	29312.4	14738.6	15520.9	30259.5
Igboeze North	Umuozzi V	14236.7	14992.3	29229	14696.7	15476.7	30173.3
Igboeze North	Umuozzi VI	5891.74	6204.44	12096.2	6082.1	6404.91	12487
Igboeze North	Umuozzi VII	10021	10552.9	20573.9	10344.8	10893.9	21238.7
Igboeze North	Umuozzi VIII	8573.5	9028.53	17602	8850.5	9320.24	18170.7
Igboeze North	Umuozzi X	8055.43	8482.96	16538.4	8315.7	8757.05	17072.8
		178865	188358	367223	184644	194444	379088
				0
LGA Name	WARD Name	2017			2018	2018
		Male	Femal	Total	Male	Femal	Total
Igboeze South	Ajuona	7061.23	7267.93	14329.2	7289.38	7502.73	14792.1
Igboeze South	Alor-agu	7714.67	7940.5	15655.2	7963.94	8197.03	16161
Igboeze South	Amaebo/Hausa	5977.22	6152.19	12129.4	6170.35	6350.95	12521.3
Igboeze South	Ezema	4214.45	4337.82	8552.27	4350.62	4477.96	8828.58
Igboeze South	Iheaka I	7400.61	7617.25	15017.9	7639.73	7863.34	15503.1
Igboeze South	Iheaka II	5825.26	5995.78	11821	6013.48	6189.48	12203
Igboeze South	Iheakpu-Awka I	5977.22	6152.19	12129.4	6170.35	6350.95	12521.3
Igboeze South	Iheakpu-Awka II	5956.96	6131.34	12088.3	6149.44	6329.42	12478.9
Igboeze South	Isiagu/Achara	5637.84	5802.87	11440.7	5820	5990.34	11810.3
Igboeze South	Itchi-Uwani	5602.38	5766.38	11368.8	5783.4	5952.67	11736.1
Igboeze South	Itchi-Uwenu	4118.21	4238.76	8356.96	4251.27	4375.7	8626.96
Igboeze South	Nkalagu-Obukpa	5946.83	6120.91	12067.7	6138.98	6318.66	12457.6
Igboeze South	Uhunowere	7436.07	7653.75	15089.8	7676.34	7901.01	15577.3
Igboeze South	Umuelo	8666.98	8920.68	17587.7	8947.01	9208.88	18155.9
Igboeze South	Umulolo	8661.91	8915.47	17577.4	8941.78	9203.49	18145.3
Igboeze South	Unadu	6833.28	7033.31	13866.6	7054.07	7260.53	14314.6
		103031	106047	209078	106360	109473	215833
				0
LGA Name	WARD Name	2017			2018	2018
		Male	Femal	Total	Male	Femal	Total
Isi-Uzo	Eha Amufu 1	11174.2	11729.4	22903.6	11535.2	12108.5	23643.7
Isi-Uzo	Eha Amufu 2	8442.63	8862.15	17304.8	8715.39	9148.53	17863.9
Isi-Uzo	Eha Amufu 3	9493.23	9964.95	19458.2	9799.93	10287	20086.9
Isi-Uzo	Eha Amufu 4	7896.32	8288.69	16185	8151.42	8556.54	16708
Isi-Uzo	Ikem 1	8514.07	8937.14	17451.2	8789.14	9225.94	18015.1
Isi-Uzo	Ikem 2	10804.4	11341.3	22145.6	11153.4	11707.7	22861.2
Isi-Uzo	Mbu 1	10195	10701.6	20896.7	10524.4	11047.4	21571.9
Isi-Uzo	Mbu 2	8417.42	8835.68	17253.1	8689.36	9121.2	17810.6
Isi-Uzo	Neke 1	8493.06	8915.08	17408.1	8767.44	9203.17	17970.6
Isi-Uzo	Neke 2	7904.73	8297.51	16202.2	8160.1	8565.64	16725.7
Isi-Uzo	Umualor	11523	12095.6	23618.6	11895.3	12486.4	24381.7
		102858	107969	210827	106181	111458	217639
				0
LGA Name	WARD Name	2017			2018	2018
		Male	Femal	Total	Male	Femal	Total
Nkanu East	Akpawfu/Isienu	12085.1	12661.1	24746.2	12475.6	13070.2	25545.9
Nkanu East	Amafor Ugboka	5746.45	6020.33	11766.8	5932.15	6214.88	12147
Nkanu East	Amechi Idodo/Orukwu	13593.6	14241.4	27835	14032.9	14701.7	28734.5
Nkanu East	Ihuokpara	7090.96	7428.91	14519.9	7320.1	7668.99	14989.1
Nkanu East	Mburubu	6219.05	6515.46	12734.5	6420.03	6726.01	13146
Nkanu East	Nara 1	6448.6	6755.95	13204.5	6656.99	6974.27	13631.3
Nkanu East	Nara 2	6359.87	6662.98	13022.9	6565.39	6878.31	13443.7
Nkanu East	Nkerefi 1	5970.22	6254.76	12225	6163.14	6456.89	12620
Nkanu East	Nkerefi 2	5057.8	5298.86	10356.7	5221.25	5470.1	10691.3
Nkanu East	Nomeh	4020.01	4211.6	8231.61	4149.92	4347.71	8497.62
Nkanu East	Obinagu/Ugbawka	11047.3	11573.8	22621.1	11404.3	11947.8	23352.2
Nkanu East	Onicha/Ohuani	6427.39	6733.72	13161.1	6635.09	6951.32	13586.4
Nkanu East	Owo	8117.18	8504.04	16621.2	8379.49	8778.86	17158.4
Nkanu East	Ubahu/Amechi Idodo	8236.78	8629.34	16866.1	8502.95	8908.21	17411.2
		106420	111492	217913	109859	115095	224955
				0
LGA Name	WARD Name	2017			2018	2018
		Male	Femal	Total	Male	Femal	Total
Nkanu West	Agbani	13264.4	13624.4	26888.8	13693	14064.6	27757.7
Nkanu West	Akegbe Ugwu 1	5634.68	5787.58	11422.3	5816.74	5974.61	11791.4
Nkanu West	Akegbe Ugwu 2	5372.6	5518.39	10891	5546.2	5696.72	11242.9
Nkanu West	Amodu	6371.78	6544.67	12916.4	6577.66	6756.17	13333.8
Nkanu West	Amurri	12474.9	12813.4	25288.3	12878	13227.5	26105.5
Nkanu West	Ndiuno Uwani	5490.54	5639.52	11130.1	5667.94	5821.77	11489.7
Nkanu West	Obe	6135.91	6302.4	12438.3	6334.16	6506.07	12840.2
Nkanu West	Obinagu Uwani	8144.08	8365.07	16509.1	8407.22	8635.39	17042.6
Nkanu West	Obuno	6342.29	6514.39	12856.7	6547.22	6724.91	13272.1
Nkanu West	Obuoffia	6525.75	6702.82	13228.6	6736.6	6919.43	13656
Nkanu West	Ogonogo-ejindiagu	11780.4	12100.1	23880.5	12161.1	12491.1	24652.2
Nkanu West	Ogonogo-ejindiuno	6981.11	7170.54	14151.6	7206.68	7402.26	14608.9
Nkanu West	Ozalla	5991.76	6154.35	12146.1	6185.36	6353.23	12538.6
Nkanu West	Umueze	2643.71	2715.45	5359.16	2729.14	2803.2	5532.34
		103154	105953	209107	106487	109377	215864
				0
LGA Name	WARD Name	2017			2018	2018
		Male	Femal	Total	Male	Femal	Total
Nsukka	Agbamere/Umuagbor	5570.77	5966.41	11537.2	5750.77	6159.19	11910
Nsukka	Akaibute	9888.87	10591.2	20480.1	10208.4	10933.4	21141.8
Nsukka	Akpa/Ozzi	9661.8	10348	20009.8	9974	10682.3	20656.3
Nsukka	Alor-Uno	9147.11	9796.75	18943.9	9442.68	10113.3	19556
Nsukka	Ede Enu	6206.56	6647.36	12853.9	6407.11	6862.14	13269.3
Nsukka	Ede Ukwu	6214.13	6655.47	12869.6	6414.93	6870.51	13285.4
Nsukka	Edem Ani	7247.3	7762.01	15009.3	7481.48	8012.8	15494.3
Nsukka	Eha-Ndiagu	12594.8	13489.3	26084.1	13001.7	13925.1	26926.9
Nsukka	Eha-Uno	5218.81	5589.46	10808.3	5387.44	5770.06	11157.5
Nsukka	Ejuona Uwani	9298.49	9958.88	19257.4	9598.95	10280.7	19879.6
Nsukka	Ibeagwa-Ani/Ibeagwa-Agu/Okpaligbo	8416.7	9014.47	17431.2	8688.67	9305.73	17994.4
Nsukka	Ibeku	11796.3	12634	24430.3	12177.4	13042.3	25219.7
Nsukka	Idi/Ogbozara	10952.3	11730.2	22682.5	11306.2	12109.2	23415.4
Nsukka	Ihe	14010.2	15005.2	29015.4	14462.9	15490	29952.9
Nsukka	Nkpunano	23622.8	25300.5	48923.3	24386.1	26118	50504.1
Nsukka	Nru	5778.91	6189.34	11968.3	5965.65	6389.32	12355
Nsukka	Obimo Ikwoka	8874.63	9504.92	18379.5	9161.39	9812.02	18973.4
Nsukka	Obukpa	14021.5	15017.4	29038.9	14474.6	15502.6	29977.2
Nsukka	Okpuje/Okutu/Anuka	16227.9	17380.4	33608.3	16752.3	17942	34694.2
Nsukka	Owerre Umuoyo	17242.1	18466.7	35708.8	17799.3	19063.4	36862.6
		211992	227048	439040	218842	234384	453226
				0
LGA Name	WARD Name	2017			2018	2018
		Male	Femal	Total	Male	Femal	Total
Oji-River	Achi-Agu 1	4707.28	5111.75	9819.03	4859.36	5276.89	10136.2
Oji-River	Achi-Agu 2	4370.42	4745.94	9116.37	4511.62	4899.27	9410.88
Oji-River	Achi-Agu 3	4046.69	4394.39	8441.08	4177.42	4536.36	8713.78
Oji-River	Achi-Uno 1	3806.07	4133.1	7939.18	3929.04	4266.63	8195.67
Oji-River	Achi-Uno 2	3806.07	4133.1	7939.18	3929.04	4266.63	8195.67
Oji-River	Achi-Uno 3	3801.7	4128.35	7930.05	3924.52	4261.73	8186.25
Oji-River	Achi-Uno 4	3801.7	4128.35	7930.05	3924.52	4261.73	8186.25
Oji-River	Agbalaenyi	3871.69	4204.37	8076.06	3996.78	4340.19	8336.97
Oji-River	Akpugoeze	5678.49	6166.4	11844.9	5861.94	6365.62	12227.6
Oji-River	Awlaw	4825.4	5240.02	10065.4	4981.29	5409.3	10390.6
Oji-River	Inyi 1	3469.21	3767.3	7236.51	3581.29	3889.01	7470.3
Oji-River	Inyi 2	3491.09	3791.05	7282.14	3603.87	3913.53	7517.4
Oji-River	Inyi 3	3197.98	3472.76	6670.73	3301.29	3584.95	6886.24
Oji-River	Inyi 4	5416	5881.36	11297.4	5590.97	6071.37	11662.3
Oji-River	Okwe Central	4484.17	4869.46	9353.63	4629.04	5026.78	9655.81
Oji-River	Ugwuoba 1	5975.97	6489.45	12465.4	6169.04	6699.1	12868.1
Oji-River	Ugwuoba 2	6216.59	6750.74	12967.3	6417.42	6968.83	13386.3
Oji-River	Ugwuoba 3	5477.24	5947.87	11425.1	5654.2	6140.02	11794.2
Oji-River	Utazi-Ugwa	3600.46	3909.82	7510.28	3716.78	4036.13	7752.91
Oji-River	Uzondu	3521.71	3824.31	7346.02	3635.49	3947.86	7583.35
		87565.9	95089.9	182656	90394.9	98161.9	188557
				0
LGA Name	WARD Name	2017			2018	2018
		Male	Femal	Total	Male	Femal	Total
Udenu	Amalla	12472.6	12744.3	25216.9	12875.6	13156.1	26031.6
Udenu	Ezimo	12067.6	12330.4	24398	12457.4	12728.8	25186.3
Udenu	Imilike	14034.3	14340	28374.3	14487.7	14803.3	29291
Udenu	Obollo - Eke	9603.96	9813.13	19417.1	9914.22	10130.2	20044.4
Udenu	Obollo Afor	18076.3	18470	36546.3	18660.3	19066.8	37727.1
Udenu	Obollo Etiti	14577.1	14894.6	29471.8	15048.1	15375.9	30424
Udenu	Ogbodu Aba	6810.46	6958.79	13769.2	7030.48	7183.64	14214.1
Udenu	Orba 1	16514.6	16874.3	33388.9	17048.2	17419.6	34467.7
Udenu	Orba 2	15257.8	15590.1	30847.8	15750.7	16093.8	31844.5
Udenu	Udunedem	5979.51	6109.74	12089.2	6172.68	6307.16	12479.8
		125394	128125	253520	129445	132265	261711
				0
LGA Name	WARD Name	2017			2018	2018
		Male	Femal	Total	Male	Femal	Total
Udi	ABIA	4031.6	4116.31	8147.9	4161.88	4249.31	8411.18
Udi	ABOR	9337.17	9533.35	18870.5	9638.89	9841.38	19480.3
Udi	AFFA/OGHU	9454.72	9653.37	19108.1	9760.24	9965.28	19725.5
Udi	AKPAKWUME/NZE	6738.39	6879.97	13618.4	6956.14	7102.27	14058.4
Udi	AMOKWE	8006.01	8174.22	16180.2	8264.72	8438.34	16703.1
Udi	EBE	2722.68	2779.88	5502.56	2810.66	2869.71	5680.37
Udi	EGEDE/UMOKA	9343.52	9539.84	18883.4	9645.45	9848.08	19493.5
Udi	EKE	8307.82	8482.38	16790.2	8576.29	8756.45	17332.7
Udi	NACHI	9607.21	9809.07	19416.3	9917.66	10126	20043.7
Udi	NGWO ASAA	17082.7	17441.6	34524.3	17634.7	18005.1	35639.8
Udi	NGWO UNO	22356.5	22826.2	45182.7	23078.9	23563.7	46642.6
Udi	NSUDE	10957.4	11187.7	22145.1	11311.5	11549.1	22860.7
Udi	OBINAGU	4533.56	4628.82	9162.38	4680.06	4778.38	9458.44
Udi	OBIOMA	6309.5	6442.07	12751.6	6513.39	6650.22	13163.6
Udi	OKPATU	2589.25	2643.65	5232.89	2672.92	2729.07	5401.98
Udi	UDI/AGBUDU	9292.69	9487.94	18780.6	9592.98	9794.5	19387.5
Udi	UKANU/AWHUM	7767.74	7930.94	15698.7	8018.75	8187.2	16205.9
Udi	UMUABI	7091.04	7240.03	14331.1	7320.18	7473.96	14794.1
Udi	UMUAGA	8816.14	9001.38	17817.5	9101.03	9292.22	18393.3
Udi	UMULUMGBE	2948.25	3010.19	5958.44	3043.52	3107.45	6150.97
		167294	170809	338103	172700	176328	349028
				0			0
LGA Name	WARD Name	2017			2018	2018
		Male	Femal	Total	Male	Femal	Total
Uzo-Uwani	Abbi	6494.85	6457.37	12952.2	6704.71	6666.01	13370.7
Uzo-Uwani	Adaba/Nkume	5342.16	5311.33	10653.5	5514.78	5482.95	10997.7
Uzo-Uwani	Adani	5564.5	5532.39	11096.9	5744.31	5711.15	11455.5
Uzo-Uwani	Akpugo	2767.62	2751.65	5519.28	2857.05	2840.56	5697.62
Uzo-Uwani	Igga/Asaba	4856.51	4828.48	9684.99	5013.43	4984.5	9997.93
Uzo-Uwani	Nimbo 1	6904.43	6864.59	13769	7127.53	7086.39	14213.9
Uzo-Uwani	Nimbo 2	4798	4770.31	9568.3	4953.03	4924.44	9877.47
Uzo-Uwani	Nkpologo	4435.22	4409.63	8844.85	4578.53	4552.11	9130.64
Uzo-Uwani	Nrobo	6143.77	6108.32	12252.1	6342.3	6305.69	12648
Uzo-Uwani	Ogurugu	5266.09	5235.7	10501.8	5436.25	5404.88	10841.1
Uzo-Uwani	Ojjor	4587.35	4560.88	9148.23	4735.58	4708.25	9443.83
Uzo-Uwani	Ugbene 1	5611.31	5578.93	11190.2	5792.63	5759.2	11551.8
Uzo-Uwani	Ugbene 2	5745.89	5712.74	11458.6	5931.56	5897.32	11828.9
Uzo-Uwani	Ukpata	4944.28	4915.74	9860.02	5104.04	5074.58	10178.6
Uzo-Uwani	Umulokpa	12246.6	12175.9	24422.5	12642.3	12569.3	25211.6
Uzo-Uwani	Uvuru	4751.19	4723.77	9474.95	4904.71	4876.4	9781.11
		90459.8	89937.8	180398	93382.8	92843.8	186227
